# Supplementary material for: QSAR-Based Virtual Screening of Natural Products Database for Identification of Potent Antimalarial Hits
Source: Biomolecules. 2021 Mar 19;11(3):459. doi: 10.3390/biom11030459 (PMC8003391; doi:10.3390/biom11030459)
Supplement: Supplementary file 1 [file biomolecules-11-00459-s001.zip]

Archive with 4 entries (4 files):
- Supplemental File 1 - virtual screening selected hits.xlsx
- Supplemental Figure 1 - Structural diversity map of 265 virtual hits obtained from the virtual screening.png
- Supplemental Figure 2 - ADME and PBPK multiparametric prediction of artesunate using the Detoxie® software.png
- Supplemental Figure 3 - ADME and PBPK multiparametric prediction of dihydroartemisinin using the Detoxie® software.png
