# Supplementary material for: QSAR-Based Virtual Screening of Natural Products Database for Identification of Potent Antimalarial Hits
Source: Biomolecules. 2021 Mar 19;11(3):459. doi: 10.3390/biom11030459 (PMC8003391; doi:10.3390/biom11030459)
Supplement: Supplementary file 1 [file biomolecules-11-00459-s001.zip › Supplemental File 1 - virtual screening selected hits.xlsx]

## Sheet: default
Virtual Hit
